# Supplementary material for: Diastereoselective Transfer Hydrogenation of Cyclic and Bicyclic Ketones over Selected Metal Oxides as Catalysts
Source: Molecules. 2025 May 14;30(10):2153. doi: 10.3390/molecules30102153 (PMC12114447; doi:10.3390/molecules30102153)
Supplement: Supplementary file 1 [file molecules-30-02153-s001.zip]

Archive with 1 entries (1 files):
- molecules-3586604-supplementary.pdf
